# Supplementary material for: Risk Factors and Prognosis of Polymyxin- and Carbapenem-Resistant Enterobacteriaceae Infections: A Propensity-Matched Real-World Study
Source: Microorganisms. 2025 May 29;13(6):1256. doi: 10.3390/microorganisms13061256 (PMC12194920; doi:10.3390/microorganisms13061256)
Supplement: Supplementary file 1 [file microorganisms-13-01256-s001.zip]

Archive with 1 entries (1 files):
- microorganisms-3624854-supplementary.pdf
